# Supplementary material for: Proteomic changes associated with deletion of the Magnaporthe oryzae conidial morphology-regulating gene COM1
Source: Biol Direct. 2010 Nov 2;5:61. doi: 10.1186/1745-6150-5-61 (PMC2989938; doi:10.1186/1745-6150-5-61)
Supplement: Additional file 2 — Per cent intensities and abundance histograms of identified proteins. [file 1745-6150-5-61-S2.XLS]

## Sheet: Sheet1
Strain	% Intensity		T-test	Abundance histograms
Spot 1	8.4 fold
P131	Δcom1
0.29	0.037	1st Replication
0.25	0.024	2nd Replication
0.26	0.028	3rd Replication
0.27	0.037	4th Replication
P131	Δcom1		P-value
0.2675	0.0315	Average	3.39231e-05	P131 Δcom1
0.0170783	0.00655744	Standard Deviation
Spot 2	6.7
P131	Δcom1
0.31	0.046	1st Replication
0.32	0.0494	2nd Replication
0.334	0.05	3rd Replication
0.3	0.0423	4th Replication
P131	Δcom1		P-value
0.316	0.046925	Average	2.01586e-05
0.0145144	0.00355094	Standard Deviation
Spot 3	2.29 fold in mutant
P131	Δcom1
0.06	0.12	1st Replication
0.058	0.15	2nd Replication
0.055	0.142	3rd Replication
0.0546	0.11	4th Replication
P131	Δcom1		P-value
0.0569	0.1305	Average	0.00418517
0.00256385	0.0186458	Standard Deviation
Spot 4	4.03 fold
P131	Δcom1
0.2	0.0602	1st Replication
0.25	0.0589	2nd Replication
0.28	0.0547	3rd Replication
0.2	0.0567	4th Replication
P131	Δcom1		P-value
0.2325	0.057625	Average	0.00337473
0.0394757	0.00242676	Standard Deviation
Spot 5	1.99 fold
P131	Δcom1
0.164	0.0846	1st Replication
0.154	0.0756	2nd Replication
0.158	0.0793	3rd Replication
0.15	0.075	4th Replication
P131	Δcom1		P-value
0.1565	0.078625	Average	4.40543e-06
0.00597216	0.0044139	Standard Deviation
Spot 6	2.92 fold
P131	Δcom1
0.368	0.124	1st Replication
0.359	0.137	2nd Replication
0.387	0.125	3rd Replication
0.36	0.118	4th Replication
P131	Δcom1		P-value
0.3685	0.126	Average	8.43064e-05
0.0129743	0.00795822	Standard Deviation
Spot 7	5.9 fold
P131	Δcom1
0.315	0.05	1st Replication
0.278	0.056	2nd Replication
0.293	0.049	3rd Replication
0.286	0.041	4th Replication
P131	Δcom1		P-value
0.293	0.049	Average	0.000102429
0.0158955	0.00616441	Standard Deviation
Spot 8	3.51 fold
P131	Δcom1
0.167	0.045	1st Replication
0.153	0.0434	2nd Replication
0.154	0.0493	3rd Replication
0.159	0.0422	4th Replication
P131	Δcom1		P-value
0.15825	0.044975	Average	8.45779e-05
0.00639661	0.00310309	Standard Deviation
Spot 9	2.16 fold
P131	Δcom1
0.143	0.063	1st Replication
0.135	0.068	2nd Replication
0.122	0.059	3rd Replication
0.132	0.056	4th Replication
P131	Δcom1		P-value
0.133	0.0615	Average	0.00036128
0.00867948	0.00519615	Standard Deviation
Spot 10	2.14 fold
P131	Δcom1
0.174	0.0867	1st Replication
0.169	0.083	2nd Replication
0.183	0.077	3rd Replication
0.167	0.0765	4th Replication
P131	Δcom1		P-value
0.17325	0.0808	Average	0.000271806
0.00713559	0.00491867	Standard Deviation
Spot 11	5.4 fold
P131	Δcom1
0.123	0.023	1st Replication
0.143	0.033	2nd Replication
0.139	0.021	3rd Replication
0.122	0.019	4th Replication
P131	Δcom1		P-value
0.13175	0.024	Average	0.000112922
0.0108128	0.00621825	Standard Deviation
Spot 12	9.3 fold
P131	Δcom1
0.035	0.32	1st Replication
0.03	0.324	2nd Replication
0.0358	0.3	3rd Replication
0.0354	0.326	4th Replication
P131	Δcom1		P-value
0.03405	0.3175	Average	2.8801e-05
0.00271968	0.0119304	Standard Deviation
Spot 13	15.8 fold
P131	Δcom1
0.01	0.25	1st Replication
0.02	0.22	2nd Replication
0.012	0.2	3rd Replication
0.014	0.216	4th Replication
P131	Δcom1		P-value
0.014	0.2215	Average	0.000349225
0.00432049	0.0208726	Standard Deviation
Spot 14	11.7 folds
P131	Δcom1
0.02	0.3	1st Replication
0.028	0.32	2nd Replication
0.03	0.29	3rd Replication
0.023	0.28	4th Replication
P131	Δcom1		P-value
0.02525	0.2975	Average	6.29659e-05
0.00457347	0.0170783	Standard Deviation
Spot 15	10.4 fold
P131	Δcom1
0	0.16	1st Replication
0	0.18	2nd Replication
0	0.21	3rd Replication
0	0.191	4th Replication
P131	Δcom1		P-value
0	0.18525	Average	0.000391516
0	0.0209026	Standard Deviation
Spot 16	5.9 fold
P131	Δcom1
0.05	0.28	1st Replication
0.045	0.3	2nd Replication
0.048	0.27	3rd Replication
0.049	0.287	4th Replication
P131	Δcom1		P-value
0.048	0.28425	Average	5.8463e-05
0.00216025	0.0126062	Standard Deviation
Spot 17
P131	Δcom1
0.2	0	1st Replication
0.24	0	2nd Replication
0.22	0	3rd Replication
0.212	0	4th Replication
P131	Δcom1		P-value
0.218	0	Average	0.000125778
0.0168127	0	Standard Deviation
Spot 18
P131	Δcom1
0.23	0	1st Replication
0.22	0	2nd Replication
0.216	0	3rd Replication
0.208	0	4th Replication
P131	Δcom1		P-value
0.2185	0	Average	2.01916e-05
0.00914695	0	Standard Deviation
Spot 19
P131	Δcom1
0	0.155	1st Replication
0	0.16	2nd Replication
0	0.18	3rd Replication
0	0.15	4th Replication
P131	Δcom1		P-value
0	0.16125	Average	0.000148608
0	0.0131498	Standard Deviation
Spot 20
P131	Δcom1
0.4	0	1st Replication
0.38	0	2nd Replication
0.35	0	3rd Replication
0.372	0	4th Replication
P131	Δcom1		P-value
0.3755	0		4.59224e-05
0.0206801	0
Spot 21	% Volume (6.67 fold)
P131	Δcom1
1.3	0.24	1st Replication
1.7	0.256	2nd Replication
1.76	0.23	3rd Replication
1.68	0.239	4th Replication
P131	Δcom1		P-value
1.61	0.24125	Average	0.000973885
0.209444	0.0108128	Standard Deviation
Spot 22
P131	Δcom1
0.234	0	1st Replication
0.32	0	2nd Replication
0.22	0	3rd Replication
0.223	0	4th Replication
P131	Δcom1		P-value
0.24925	0	Average	0.00185292
0.0475491	0	Standard Deviation
Spot 23	1.7 fold
P131	Δcom1
0.3	0.5	1st Replication
0.28	0.48	2nd Replication
0.27	0.488	3rd Replication
0.284	0.484	4th Replication
P131	Δcom1		P-value
0.2835	0.488	Average	2.3457e-05
0.0124766	0.00864099	Standard Deviation
Spot 24
P131	Δcom1
0.264	0	1st Replication
0.25	0	2nd Replication
0.258	0	3rd Replication
0.253	0	4th Replication
P131	Δcom1		P-value
0.25625	0	Average	3.77275e-06
0.00613052	0	Standard Deviation
Spot 25	2.4 fold
P131	Δcom1
0.22	0.54	1st Replication
0.21	0.512	2nd Replication
0.198	0.5	3rd Replication
0.2	0.458	4th Replication
P131	Δcom1		P-value
0.207	0.5025	Average	0.000195185
0.0101325	0.0340735	Standard Deviation
Spot 26
P131	Δcom1
0.31	0	1st Replication
0.326	0	2nd Replication
0.3	0	3rd Replication
0.313	0	4th Replication
P131	Δcom1		P-value
0.31225	0	Average	1.11426e-05
0.0107199	0	Standard Deviation
Spot 27	1.97 fold
P131	Δcom1
0.126	0.3	1st Replication
0.138	0.284	2nd Replication
0.15	0.263	3rd Replication
0.147	0.261	4th Replication
P131	Δcom1		P-value
0.14025	0.277	Average	0.00257289
0.0107819	0.0185293	Standard Deviation
Spot 28
P131	Δcom1
0	0.284	1st Replication
0	0.269	2nd Replication
0	0.29	3rd Replication
0	0.277	4th Replication
P131	Δcom1		P-value
0	0.28	Average	9.31577e-06
0	0.00905539	Standard Deviation
Spot 29	1.82 fold
P131	Δcom1
0.402	0.221	1st Replication
0.398	0.224	2nd Replication
0.374	0.2	3rd Replication
0.387	0.212	4th Replication
P131	Δcom1		P-value
0.39025	0.21425	Average	1.92857e-06
0.0125532	0.0107819	Standard Deviation
Spot 30	1.47
P131	Δcom1
0.25	0.38	1st Replication
0.238	0.349	2nd Replication
0.24	0.346	3rd Replication
0.247	0.359	4th Replication
P131	Δcom1		P-value
0.24375	0.3585	Average	0.000209618
0.00567891	0.0153731	Standard Deviation
Spot 31
P131	Δcom1
0.22	0	1st Replication
0.201	0	2nd Replication
0.226	0	3rd Replication
0.216	0	4th Replication
P131	Δcom1		P-value
0.21575	0	Average	3.31549e-05
0.0106575	0	Standard Deviation
